# Supplementary material for: Effect of Short-Term Lactic Fermentation on Polyphenol Profile and Antioxidant Capacity in White and Red Quinoa Varieties
Source: Foods. 2024 Jul 30;13(15):2413. doi: 10.3390/foods13152413 (PMC11311816; doi:10.3390/foods13152413)
Supplement: Supplementary file 1 [file foods-13-02413-s001.zip]

Archive with 1 entries (1 files):
- foods-3059464-supplementary.pdf
